# Supplementary material for: Classification of Brainstem Gliomas Based on Tumor Microenvironment Status
Source: Cancers (Basel). 2023 Aug 23;15(17):4224. doi: 10.3390/cancers15174224 (PMC10487167; doi:10.3390/cancers15174224)
Supplement: Supplementary file 1 [file cancers-15-04224-s001.zip]

Archive with 2 entries (2 files):
- Supl Figures.pdf
- supl tables.pdf
